# Supplementary material for: OvMark: a user-friendly system for the identification of prognostic biomarkers in publically available ovarian cancer gene expression datasets
Source: Mol Cancer. 2014 Oct 24;13:241. doi: 10.1186/1476-4598-13-241 (PMC4219121; doi:10.1186/1476-4598-13-241)
Supplement: Supplementary file 1 — Additional file 1: miRNAs significantly correlated with their host gene expression data. (XLSX 14 KB) [file 12943_2014_1442_MOESM1_ESM.xlsx]

## Sheet: significant_results
miRNAs whose expression significantly correlates with that of their host gene in TCGA	miRNAs whose expression does not significantly correlate with that of their host genes	miRNAs who’s host genes are not present on the U133A microarray used by TCGA or those miRNAs not present on the Illumina miRNA array used by TCGA
hsa-let-7f-2	hsa-mir-1225	hsa-let-7a-3
hsa-let-7g	hsa-mir-1226	hsa-let-7b
hsa-mir-105-1	hsa-mir-1228	hsa-let-7c
hsa-mir-106b	hsa-mir-1234	hsa-mir-101-1
hsa-mir-1227	hsa-mir-1236	hsa-mir-101-2
hsa-mir-1233	hsa-mir-1237	hsa-mir-103-1
hsa-mir-126	hsa-mir-147b	hsa-mir-103-2
hsa-mir-128-1	hsa-mir-153-1	hsa-mir-105-2
hsa-mir-139	hsa-mir-208b	hsa-mir-107
hsa-mir-140	hsa-mir-218-1	hsa-mir-1-1
hsa-mir-146b	hsa-mir-218-2	hsa-mir-1178
hsa-mir-148b	hsa-mir-26a-2	hsa-mir-1180
hsa-mir-149	hsa-mir-490	hsa-mir-1181
hsa-mir-151	hsa-mir-504	hsa-mir-1182
hsa-mir-15a	hsa-mir-511-1	hsa-mir-1183
hsa-mir-15b	hsa-mir-511-2	hsa-mir-1184
hsa-mir-16-1	hsa-mir-551a	hsa-mir-1200
hsa-mir-16-2	hsa-mir-553	hsa-mir-1201
hsa-mir-188	hsa-mir-554	hsa-mir-1203
hsa-mir-190	hsa-mir-555	hsa-mir-1224
hsa-mir-191	hsa-mir-556	hsa-mir-1229
hsa-mir-196b	hsa-mir-559	hsa-mir-1231
hsa-mir-198	hsa-mir-561	hsa-mir-1238
hsa-mir-204	hsa-mir-566	hsa-mir-1243
hsa-mir-208a	hsa-mir-569	hsa-mir-1244
hsa-mir-211	hsa-mir-571	hsa-mir-1245
hsa-mir-22	hsa-mir-574	hsa-mir-1247
hsa-mir-224	hsa-mir-575	hsa-mir-1248
hsa-mir-23b	hsa-mir-578	hsa-mir-1249
hsa-mir-24-1	hsa-mir-581	hsa-mir-1250
hsa-mir-25	hsa-mir-582	hsa-mir-1251
hsa-mir-26a-1	hsa-mir-586	hsa-mir-1252
hsa-mir-26b	hsa-mir-589	hsa-mir-1254
hsa-mir-27b	hsa-mir-591	hsa-mir-1255a
hsa-mir-28	hsa-mir-593	hsa-mir-1255b-2
hsa-mir-30c-1	hsa-mir-595	hsa-mir-1256
hsa-mir-30e	hsa-mir-600	hsa-mir-1258
hsa-mir-326	hsa-mir-601	hsa-mir-1259
hsa-mir-330	hsa-mir-604	hsa-mir-125b-2
hsa-mir-335	hsa-mir-605	hsa-mir-1262
hsa-mir-338	hsa-mir-608	hsa-mir-1264
hsa-mir-33a	hsa-mir-609	hsa-mir-1267
hsa-mir-33b	hsa-mir-611	hsa-mir-1271
hsa-mir-340	hsa-mir-613	hsa-mir-1272
hsa-mir-342	hsa-mir-616	hsa-mir-1273
hsa-mir-361	hsa-mir-617	hsa-mir-1276
hsa-mir-362	hsa-mir-618	hsa-mir-1277
hsa-mir-425	hsa-mir-620	hsa-mir-1278
hsa-mir-448	hsa-mir-621	hsa-mir-1280
hsa-mir-452	hsa-mir-622	hsa-mir-1281
hsa-mir-483	hsa-mir-630	hsa-mir-1282
hsa-mir-484	hsa-mir-632	hsa-mir-128-2
hsa-mir-486	hsa-mir-634	hsa-mir-1284
hsa-mir-488	hsa-mir-637	hsa-mir-1285-1
hsa-mir-489	hsa-mir-638	hsa-mir-1286
hsa-mir-491	hsa-mir-640	hsa-mir-1287
hsa-mir-492	hsa-mir-653	hsa-mir-1288
hsa-mir-500	hsa-mir-657	hsa-mir-1289-1
hsa-mir-501	hsa-mir-661	hsa-mir-1289-2
hsa-mir-502	hsa-mir-671	hsa-mir-1290
hsa-mir-548b	hsa-mir-765	hsa-mir-1291
hsa-mir-548d-1	hsa-mir-770	hsa-mir-1292
hsa-mir-567	hsa-mir-922	hsa-mir-1293
hsa-mir-576	hsa-mir-933	hsa-mir-1294
hsa-mir-577	hsa-mir-936	hsa-mir-1296
hsa-mir-579	hsa-mir-938	hsa-mir-1298
hsa-mir-584	hsa-mir-939	hsa-mir-1301
hsa-mir-585	hsa-mir-942	hsa-mir-1302-2
hsa-mir-590		hsa-mir-1302-5
hsa-mir-592		hsa-mir-1304
hsa-mir-597		hsa-mir-1306
hsa-mir-615		hsa-mir-1307
hsa-mir-624		hsa-mir-130b
hsa-mir-625		hsa-mir-1322
hsa-mir-627		hsa-mir-133a-2
hsa-mir-628		hsa-mir-135b
hsa-mir-629		hsa-mir-143
hsa-mir-635		hsa-mir-145
hsa-mir-636		hsa-mir-1468
hsa-mir-639		hsa-mir-1469
hsa-mir-641		hsa-mir-153-2
hsa-mir-644		hsa-mir-1537
hsa-mir-647		hsa-mir-155
hsa-mir-650		hsa-mir-17
hsa-mir-652		hsa-mir-181c
hsa-mir-660		hsa-mir-181d
hsa-mir-7-1		hsa-mir-1825
hsa-mir-744		hsa-mir-186
hsa-mir-766		hsa-mir-18a
hsa-mir-767		hsa-mir-1908
hsa-mir-874		hsa-mir-1909
hsa-mir-877		hsa-mir-1910
hsa-mir-885		hsa-mir-1911
hsa-mir-9-1		hsa-mir-1912
hsa-mir-93		hsa-mir-1913
hsa-mir-934		hsa-mir-1914
hsa-mir-937		hsa-mir-1915
hsa-mir-943		hsa-mir-194-2
hsa-mir-944		hsa-mir-195
hsa-mir-98		hsa-mir-1974
		hsa-mir-1976
		hsa-mir-1978
		hsa-mir-19a
		hsa-mir-19b-1
		hsa-mir-205
		hsa-mir-20a
		hsa-mir-2110
		hsa-mir-223
		hsa-mir-301a
		hsa-mir-301b
		hsa-mir-31
		hsa-mir-32
		hsa-mir-320b-2
		hsa-mir-339
		hsa-mir-346
		hsa-mir-34b
		hsa-mir-34c
		hsa-mir-374a
		hsa-mir-378
		hsa-mir-383
		hsa-mir-423
		hsa-mir-424
		hsa-mir-449a
		hsa-mir-449b
		hsa-mir-454
		hsa-mir-455
		hsa-mir-497
		hsa-mir-499
		hsa-mir-503
		hsa-mir-505
		hsa-mir-532
		hsa-mir-545
		hsa-mir-548e
		hsa-mir-548f-1
		hsa-mir-548f-2
		hsa-mir-548f-5
		hsa-mir-548h-3
		hsa-mir-548j
		hsa-mir-548k
		hsa-mir-548l
		hsa-mir-548n
		hsa-mir-548p
		hsa-mir-550-1
		hsa-mir-558
		hsa-mir-562
		hsa-mir-564
		hsa-mir-580
		hsa-mir-598
		hsa-mir-602
		hsa-mir-603
		hsa-mir-606
		hsa-mir-619
		hsa-mir-623
		hsa-mir-626
		hsa-mir-642
		hsa-mir-643
		hsa-mir-646
		hsa-mir-648
		hsa-mir-658
		hsa-mir-663
		hsa-mir-663b
		hsa-mir-664
		hsa-mir-675
		hsa-mir-7-3
		hsa-mir-921
		hsa-mir-92a-1
		hsa-mir-9-3
		hsa-mir-935
		hsa-mir-941-1
		hsa-mir-941-2
		hsa-mir-941-3
		hsa-mir-95
		hsa-mir-99a
